# Supplementary material for: Individual and combined effects of the GSTM1, GSTT1, and GSTP1 polymorphisms on type 2 diabetes mellitus risk: A systematic review and meta-analysis
Source: Front Genet. 2022 Nov 7;13:959291. doi: 10.3389/fgene.2022.959291 (PMC9676647; doi:10.3389/fgene.2022.959291)
Supplement: Supplementary file 3 [file Table1.xls]

## Sheet: Supplemental Table 1
Supplemental Table 1 Included studies of GSTM1, GSTT1, and GSTP1 polymorphism in T2DM within the meta-analyses (A, Asian; Af, African; E, European; C, Caucasian; I, Indian; M, Mixed）
No.	First Author/Year	Country	Eligible research studies of GSTM1							Eligible research studies of GSTT1						Eligible research studies of GSTP1
			All studies		DN	DR	T2DM			All studies		DN	DR	T2DM		All studies	DN	T2DM
			This study	Nath 2019	Orlewski 2015	Sun 2015	Tang 2013	Yi 2013	Zhang 2013	This study	Nath 2019	Orlewski 2015	Sun 2015	Tang 2013	Zhang 2013	This study	Orlewski 2015	Saadat 2017	Tang 2013
1	Fujita 2000	Japan	A	A	A	–	–	–	–	–	–	–	–	–	–	–	–	–	–
2	Yang 2004	Taiwan	A	–	A	–	–	–	–	A	–	A	–	–	–	–	–	–	–
3	Wang 2006	China	A	A	–	–	A	A	A	A	A	–	–	A	A	–	–	–	–
4	Hayek 2006	England	A	C	–	–	–	–	–	A	C	–	–	–	–	–	–	–	–
5	Hori 2007	Japan	A	A			A	A	A	A	A	–	–	A	A	A	–	–	–
6	Yalin 2007	Turkey	–	C	–	–	E	C	–	–	C	–	–	E	–	–	–	C	E
7	Achyut BR 2007	India			–	–	–	–	–			–	–	–	–			–	–
7	Oniki 2008	Japan	–	–	–	–	–	–	–		–	–	–	–	–	A	–	A	–
8	Nowier 2009	Egypt	C	C	–	–	–	–	–	C	C	–	–	–	–	–	–	–	–
9	Tiwari 2009	India	A	–	–	–	–	–	–		–	–	–	–	–	C	A	–	–
10	Bid 2010	India	I	A	–	–	A	A	A	I	A	–	–	A	A	I	–	C	A
11	Datta 2010	India	I	A	A	–	–	A	–	I	A	A	–	–	–	–	–	–	–
12	Amer 2011	Egypt	C	C	–	–	Af	Af	Af	C	C	–	–	Af	Af	–	–	Af	–
13	Ramprasath 2011	India	I	A	–	–	A	A	A	I	A	–	–	A	A	I	–	C	A
14	Tsai 2011	Taiwan	A	A	–	–	A	A	–		–	–	–	–	–	A	–	A	A
15	Gönül 2012	Turkey	C	C	–	–	E	–	–	C	C	–	–	E	–	C	–	C	E
16	Moasser 2012	Iran	C	C	–	–	A	–	–	C	C	–	–	A	–	C	–	C	A
17	Cilenˇsek 2012	Slovenia	C	C	–	C	–	–	–	C	C	–	C	–	–	C	–	–	–
18	Makuc 2012	Slovenia	C	C	C	–	–	–	–	C	C	C	–	–	–	C	C	–	–
19	Amer 2012	Egypt	–	–	–	–	–	–	–	–	–	–	–	–	–	C	–	–	Af
20	Mastana 2013	India	I	A	–	–	–	–	–	I	A	–	–	–	–	I	–	C	–
21	Pinheiro 2013	Brazil	M	C	–	–	–	–	–	M	C	–	–	–	–	–	–	–	–
22	Vats 2013	India	I	A	–	–	–	–	–	I	A	–	–	–	–	I	–	C	–
23	Dadbinpour 2013	Iran	C	C	–	C	–	–	–	C	C	–	C	–	–	–	–	–	–
24	Grubisa 2013	Serbia	–	–	–	–	–	–	–	–	–	–	–	–	–	C		C	–
25	Raza 2014	India	I	A	–	–	–	–	–	I	A	–	–	–	–	–	–	–	–
26	Moasser 2014	Iran	C	C	–	C	–	–	–	C	C	–	C	–	–	–	–	–	–
27	Al-Badran 2014	Iraq	C	A	–	–	–	–	–	C	A	–	–	–	–	–	–	–	–
28	Rao 2014	India	I	A	–	–	–	–	–	I	A	–	–	–	–	I	–	C	–
29	Purkait 2014	India	I	A	A	–	–	–	–	–	–	–	–	–	–	C	–	–	–
30	Abbasi 2014	Iran	–	–	–	–	–	–	–	–	–	–	–	–	–	A	–	C	–
31	Zaki 2015	Egypt	C	C	–	–	–	–	–	C	C	–	–	–	–	C	–	Af	–
32	Afrand 2015	Iran	–	–	–	–	–	–	–	C	C	–	–	–	–	–	–	–	–
33	Stoian 2015	Romania	C	C	–	–	–	–	–	C	C	–	–	–	–	C	–	C	–
34	Rasheed 2015	Iraq	C	A	–	–	–	–	–	C	A	–	–	–	–	–	–	–	–
35	Etemad 2016	Malaysia	A	A	–	–	–	–	–	A	A	–	–	–	–	–	–	–	–
36	Mergani 2016	SaudiArabia	–	–	–	–	–	–	–	–	–	–	–	–	–	C	–	C	–
37	Rasheed 2016	Iraq	–	–	–	–	–	–	–	–	–	–	–	–	–	C	–	C	–
38	Mir 2016	India	A							A						–
39	Ahmed 2017	Iraq	–	–	–	–	–	–	–	–	–	–	–	–	–	C	–	C	–
40	de Lima 2018	Brazil	M							M						M
41	Azarova 2018	Russia	C							C						C
42	Osman 2019	Egypt	–							C						–
43	Abbas 2019	India	–							–						I
44	Pourkeramati 2020	Iran	C							C						C
45	Klusek 2020	Poland	C							C						C
46	Gusti 2021	SaudiArabia	C							C						C
47	Albeladi 2022	Saudi	A							A						–
48	Jamil 2022	Pakistan	A							A						A
