# Supplementary material for: Individual and combined effects of the GSTM1, GSTT1, and GSTP1 polymorphisms on type 2 diabetes mellitus risk: A systematic review and meta-analysis
Source: Front Genet. 2022 Nov 7;13:959291. doi: 10.3389/fgene.2022.959291 (PMC9676647; doi:10.3389/fgene.2022.959291)
Supplement: Supplementary file 4 [file Table3.xlsx]

## Sheet: Supplemental Table 3
Supplemental Table 3 Included studies of GSTM1, GSTT1, and GSTP1 polymorphism in T2DM within the meta-analyses (HB hospital-based study, PB population-based study, NR not reported)
No.	First Author/Year	Country	Geographic region	Ethnicity	Sample size	SC	Type of control	Matching	Genotypes distribution of GSTM1				Quality score	HWE	Genotypes distribution of GSTT1				Quality score	HWE	Genotypes distribution of GSTP1						Quality score	HWE
									Cases		Non-dabetic Controls				Cases		Non-dabetic Controls				Cases			Non-dabetic Controls
									Present	Null	Present	Null			Present	Null	Present	Null			IIe/IIe	Ile/Val	Val/Val	IIe/IIe	Ile/Val	Val/Val
1	Wang 2006	China	Asia	Asian	100/100	HB	Healthy controls	Age and sex	58	40	54	44	9	NA	39	61	49	51	9	NA	–	–	–	–	–	–	–	–
2	Hori 2007	Japan	Asia	Asian	63/406	HB	Non-diabetic controls	No	23	40	190	216	9	NA	26	37	217	189	9	NA	–	–	–	–	–	–	–	–
3	Yalin 2007	Turkey	Asia	Caucasian	98/98	HB	Healthy controls	Age	35	63	66	32	10	NA	77	21	76	22	10	NA	49	40	9	44	44	10	10	0.836
4	Oniki 2008	Japan	Asia	Asian	63/405	PB	Non-diabetic controls	No	–	–	–	–	–	–	–	–	–	–	–	–	43	20		291	114		11	–
5	Nowier 2009	Egypt	Africa	Caucasian	29/16	HP	Healthy controls	Age and sex	12	17	6	10	8	NA	24	5	15	1	8	NA	–	–	–	–	–	–	–	–
6	Bid 2010	India	Asia	Indian	100/200	HB	Healthy controls	Age and sex	127	73	46	54	14	NA	172	28	83	17	14	NA	119	75	6	80	20	0	14	0.266
7	Datta 2010	India	Asia	Indian	100/50	PB	Healthy controls	Age and sex	52	23	36	11	10	NA	57	18	40	7	10	NA	–	–	–	–	–	–	–	–
8	Amer 2011	Egypt	Africa	Caucasian	100/100	PB	Healthy controls	Age and gender	53	47	38	62	13	NA	79	21	65	35	13	NA	–	–	–	–	–	–	–	–
9	Ramprasath 2011	India	Asia	Indian	512/270	HB	Healthy controls	Age and gender	290	222	214	56	14	NA	306	206	222	48	14	NA	176	276	60	118	130	22	14	0.092
10	Tsai 2011	Taiwan	Asia	Asian	85/198	HB	Non-diabetic controls	No	28	57	77	121	9	NA	–	–	–	–	–	–	67	16	2	136	59	3	9	0.226
11	Gönül 2012	Turkey	Europe	Caucasian	127/127	HB	Non-diabetic controls	Age	39	88	80	47	11	NA	89	38	97	30	11	NA	67	50	10	56	62	9	11	0.138
12	Moasser 2012	Iran	Asia	Caucasian	171/169	HB	Healthy controls	No	61	110	83	86	11	NA	128	43	134	35	11	NA	96	74	1	87	75	7	11	0.061
13	Amer 2012	Egypt	Africa	Caucasian	112/188	PB	Healthy controls	Age and sex	–	–	–	–	–	–	–	–	–	–	–	–	78	34	0	152	36	0	14	0.146
14	Mastana 2013	India	Asia	Indian	321/309	PB	Healthy controls	Age and sex	162	159	225	84	17	NA	222	99	244	65	17	NA	119	152	50	140	145	23	17	0.078
15	Pinheiro 2013	Brazil	South America	Mixed	120/147	HB	Healthy controls	Age and sex	70	50	83	64	11	NA	85	35	129	18	11	NA	–	–	–	–	–	–	–	–
16	Vats 2013	India	Asia	Indian	204/201	HB	Healthy controls	Age and sex	142	62	142	49	10	NA	147	57	153	48	10	NA	143	57	4	168	29	6	10	0.002
17	Grubisa 2013	Serbia	Europe	Caucasian	140/100	HB	Healthy controls	Age and sex	–	–	–	–	–	–	–	–	–	–	–	–	64	63	13	34	55	11	12	0.106
18	Raza 2014	India	Asia	Indian	101/97	HB	Healthy controls	No	62	39	45	52	6	NA	93	8	93	4	6	NA	–	–	–	–	–	–	–	–
19	Moasser 2014	Iran	Asia	Caucasian	404/201	HB	Healthy controls	Age and gender	171	133	103	98	12	NA	299	105	161	40	12	NA	–	–	–	–	–	–	–	–
20	Al-Badran 2014	Iraq	Asia	Caucasian	125/107	HB	Healthy controls	No	73	52	77	30	7	NA	94	31	89	18	7	NA	–	–	–	–	–	–	–	–
21	Rao 2014	India	Asia	Indian	244/228	HB	Healthy controls	Age and sex	149	95	150	78	9	NA	178	66	193	35	9	NA	79	134	31	104	110	14	9	0.03
22	Purkait 2014	India	Asia	Indian	207/52	HB	Healthy controls	No	152	55	132	20	7	NA	–	–	–	–	–	–	–	–	–	–	–	–	–	–
23	Abbasi 2014	Iran	Asia	Caucasian	76/70	NR	Healthy controls	No	–	–	–	–	–	–	–	–	–	–	–	–	56	20	0	55	15	0	8	0.315
24	Zaki 2015	Egypt	Africa	Caucasian	54/51	HB	Healthy controls	No	29	25	25	26	8	NA	36	18	33	18	8	NA	29	23	2	38	11	2	8	0.316
25	Afrand 2015	Iran	Asia	Caucasian	51/50	PB	Healthy controls	Gender	–	–	–	–	–	–	37	14	14	38	11	NA	–	–	–	–	–	–	–	–
26	Stoian 2015	Romania	Europe	Caucasian	84/98	HB	Healthy controls	Age	44	40	51	47	9	NA	69	15	73	25	9	NA	49	24	11	72	21	5	9	0.053
27	Rasheed 2015	Iraq	Asia	Caucasian	25/25	HB	Healthy controls	No	9	16	20	5	5	NA	8	17	22	3	5	NA	–	–	–	–	–	–	–	–
28	Etemad 2016	Malaysia	Asia	Asian	151/136	HB	Healthy controls	Age and gender	52	99	47	89	9	NA	87	64	90	46	9	NA	–	–	–	–	–	–	–	–
29	Mergani 2016	SaudiArabia	Asia	Caucasian	90/87	HB	Healthy controls	Age and gender	–	–	–	–	–	–	–	–	–	–	–	–	13	64	13	35	41	11	10	0.85
30	Rasheed 2016	Iraq	Asia	Caucasian	60/50	NR	Healthy controls	No	–	–	–	–	–	–	–	–	–	–	–	–	36	22	2	34	16	0	8	0.178
31	Ahmed 2017	Iraq	Asia	Caucasian	60/40	NR	Healthy controls	No	–	–	–	–	–	–	–	–	–	–	–	–	31	21	8	30	7	3	6	0.023
32	de Lima 2018	Brazil	South America	Mixed	101/87	HB	Healthy controls	No	72	29	52	35	7	NA	69	32	76	11	7	NA	35	42	4	25	55	7	7	0.002
33	Azarova 2018	Russia	Europe	Caucasian	600/520	HB	Healthy controls	Age and sex	313	287	294	226	17	NA	477	123	448	72	17	NA	275	201	44	289	247	64	17	0.304
34	Osman 2019	Egypt	Africa	Caucasian	100/50	HB	Non-diabetic controls	No	–	–	–	–	–	–	64	36	40	10	5	NA	–	–	–	–	–	–	–	–
35	Abbas 2019	India	Asia	Indian	370/120	HB	Non-diabetic controls	No	–	–	–	–	–	–	–	–	–	–	–	–	219	129	22	75	41	4	8	0.573
36	Klusek 2020	Poland	Europe	Caucasian	200/221	HB	Healthy controls	Age	106	94	126	95	11	NA	150	50	177	44	11	NA	89	89	22	102	97	22	11	0.879
37	Gusti 2021	SaudiArabia	Asia	Caucasian	177/207	HB	Healthy controls	No	172	3	200	2	12	NA	101	10	160	5	12	NA	49	45	17	69	73	23	12	0.602
38	Jamil 2022	Pakistan	Asia	Asian	248/200	HB	Healthy controls	Age	105	143	115	84	9	NA	195	53	165	34	9	NA	205	37	3	179	19	0	11	0.478
