# Supplementary material for: Individual and combined effects of the GSTM1, GSTT1, and GSTP1 polymorphisms on type 2 diabetes mellitus risk: A systematic review and meta-analysis
Source: Front Genet. 2022 Nov 7;13:959291. doi: 10.3389/fgene.2022.959291 (PMC9676647; doi:10.3389/fgene.2022.959291)
Supplement: Supplementary file 8 [file Table8.xlsx]

## Sheet: Sheet1
Supplemental Table 8. Genotype distribution of GSTM1, GSTT1, and GSTP1 polymorphisms in the included studies of T2DM by type of complications (HB hospital-based study, PB population-based study, NR not reported)
No.	First author/Year	Country	Ethnicity	SC	Type of complications	Genotypes distribution of GSTM1				Quality score	HWE	Genotypes distribution of GSTT1				Quality score	HWE	Genotypes distribution of GSTP1						Quality score	HWE
						Cases		dabetic Controls				Cases		dabetic Controls				Cases			dabetic Controls
						Present	Null	Present	Null			Present	Null	Present	Null			IIe/IIe	Ile/Val	Val/Val	IIe/IIe	Ile/Val	Val/Val
1	Fujita 2000	Japan	Asian	NR	DN	54	51	31	38	7	NA	–	–	–	–	–	–	–	–	–	–	–	–	–	–
2	Yang 2004	Taiwan	Asian	NR	ESRD	50	69	55	56	8	NA	50	69	68	43	8	NA	–	–	–	–	–	–	–	–
3	Hayek 2006	England	Asian	HB	CVD	108	102	299	264	9	NA	168	42	450	113	9	NA	–	–	–	–	–	–	–	–
4	Tiwari 2009	South India	Asian	HB	CRI	–	–	–	–	–	–	–	–	–	–	–	–	74	26	6	73	65	11	10	0.501
5	Tiwari 2009	North India	Asian	HB	CRI	–	–	–	–	–	–	–	–	–	–	–	–	51	32	4	40	29	6	12	0.818
6	Datta 2010	India	Asian	PB	CKD	23	11	29	12	10	NA	21	13	36	5	10	NA	–	–	–	–	–	–	–	–
7	Ramprasath 2011	India	Asian	HB	CAD	162	128	128	94	14	NA	154	136	152	70	14	NA	94	164	32	82	112	28	14	0.28
8	Cilenˇsek 2012	Slovenia	Caucasian	NR	DR	206	78	178	142	12	NA	144	140	225	95	12	NA	115	137	32	147	142	31	12	0.697
9	Makuc 2012	Slovenia	Caucasian	NR	DN	69	19	80	29	13	NA	32	56	39	70	13	NA	40	41	6	55	40	13	13	0.186
10	Dadbinpour 2013	Iran	Caucasian	HB	DR	31	26	20	38	9	NA	41	16	48	10	9	NA	–	–	–	–	–	–	–	–
11	Moasser 2014	Iran	Caucasian	HB	DR	78	23	93	110	12	NA	151	50	148	55	12	NA	–	–	–	–	–	–	–	–
12	Purkait 2014	India	Asian	HB	DN	53	31	99	24	7	NA	–	–	–	–	–	–	–	–	–	–	–	–	–	–
13	Zaki 2015	Egypt	African	HB	CAD	5	9	15	12	8	NA	9	5	20	7	8	NA	9	5	0	11	14	2	8	0.386
14	Zaki 2015	Egypt	African	HB	PAD	3	2	15	12	8	NA	5	0	20	7	8	NA	3	2	0	11	14	2	8	0.386
15	Zaki 2015	Egypt	African	HB	DPN	13	10	15	12	8	NA	0	7	20	7	8	NA	10	4	0	11	14	2	8	0.386
16	Zaki 2015	Egypt	African	HB	DR	8	6	15	12	8	NA	5	3	20	7	8	NA	17	6	0	11	14	2	8	0.386
17	Zaki 2015	Egypt	African	HB	DN	10	8	15	12	8	NA	10	8	20	7	8	NA	10	8	0	11	14	2	8	0.386
18	Stoian 2015	Romania	Caucasian	HB	DN	20	22	24	18	9	NA	34	8	35	7	9	NA	26	12	4	23	12	7	9	0.032
19	Etemad 2016	Malaysia	Asian	HB	CVD	17	47	35	52	9	NA	39	25	48	39	9	NA	–	–	–	–	–	–	–	–
20	Mir 2016	India	Asian	HB	CVD	19	18	9	4	12	NA	27	10	10	3	12	NA	–	–	–	–	–	–	–	–
21	Pourkeramati 2020	Iran	Caucasian	HB	CVD	74	57	33	21	11	NA	97	34	39	15	11	NA	70	51	10	36	12	6	11	0.009
22	Albeladi 2022	Saudi	Asian	HB	DN	16	48	44	20	12	NA	23	41	40	24	12	NA	–	–	–	–	–	–	–	–
DR: diabetic retinopathy, DN: diabetic Nephropathy; DPN: diabetic peripheral neuropathy; CAD: coronary artery disease; PAD: peripheral arterial disease;CVD: cardiovascular disease;CKD: Chronic kidney disease;ESRD: end-stage renal disease;CRI: diabetic chronic renal insufficiency
